# Supplementary material for: Structural Insights into the Dimeric Form of Bacillus subtilis RNase Y Using NMR and AlphaFold
Source: Biomolecules. 2022 Dec 1;12(12):1798. doi: 10.3390/biom12121798 (PMC9775385; doi:10.3390/biom12121798)
Supplement: Supplementary file 1 [file biomolecules-12-01798-s001.zip]

Archive with 1 entries (1 files):
- biomolecules-1959284-supplementary.pdf
